# Supplementary material for: Predicting Drosha and Dicer Cleavage Sites with DeepMirCut
Source: Front Mol Biosci. 2022 Jan 24;8:799056. doi: 10.3389/fmolb.2021.799056 (PMC8819831; doi:10.3389/fmolb.2021.799056)
Supplement: Supplementary file 1 [file Table2.XLSX]

## Sheet: seqBPRNA_withoutMirtrons_vs_mir
Supplementary Table 2: Evaluation with mirtrons
DeepMirCut predictions
	microRNA		mirtrons
cutsite	pmf	pse	pmf	pse
DR5	0.392857	2.57143	0.255814	3.55814
DC5	0.328125	2.98438	0.255814	3.7907
DC3	0.435268	2.02232	0.209302	3.65116
DR3	0.323661	2.5692	0.581395	1.04651
Ensemble DeepMirCut predictions
	microRNA		mirtrons
cutsite	pmf	pse	pmf	pse
DR5	0.470982	2.38393	0.232558	2.86047
DC5	0.361607	2.7567	0.27907	3.46512
DC3	0.5	1.85714	0.162791	3.4186
DR3	0.375	2.04464	0.534884	1.95349
