# Supplementary material for: Predicting Drosha and Dicer Cleavage Sites with DeepMirCut
Source: Front Mol Biosci. 2022 Jan 24;8:799056. doi: 10.3389/fmolb.2021.799056 (PMC8819831; doi:10.3389/fmolb.2021.799056)
Supplement: Supplementary file 2 [file Table3.xlsx]

## Sheet: bpRNA_chiangEtAl_stats
Supplementary Table 3: Prediction on questionable miRs identifed by Chiang et al.
	DR5		DC5		DC3		DR3
	pmf	pse	pmf	pse	pmf	pse	pmf	pse
DeepMirCut	0.185	6.062	0.173	6.21	0.193	5.966	0.136	5.523
ensemble DeepMirCut	0.198	5.802	0.222	5.593	0.17	5.67	0.159	6.807
