# Supplementary material for: Predicting Drosha and Dicer Cleavage Sites with DeepMirCut
Source: Front Mol Biosci. 2022 Jan 24;8:799056. doi: 10.3389/fmolb.2021.799056 (PMC8819831; doi:10.3389/fmolb.2021.799056)
Supplement: Supplementary file 4 [file Table4.XLSX]

## Sheet: miRBase structure
Method	Window Size	5p-arm				3p-arm
		sn	sp	acc	mcc	sn	sp	acc	mcc
DeepMirCut (bpRNA)	-	0.44	0.971	0.706	0.486	0.521	0.978	0.749	0.561
ensembleDeepMirCut (bpRNA)	-	0.542	0.98	0.761	0.58	0.613	0.99	0.801	0.651
phdCleav (mono-Nucleotide pattern)	8	0.662	0.660	0.661	0.322	0.678	0.646	0.662	0.324
	10	0.697	0.701	0.699	0.397	0.642	0.664	0.653	0.306
	12	0.697	0.733	0.715	0.430	0.633	0.692	0.663	0.326
	14	0.650	0.695	0.672	0.345	0.633	0.703	0.668	0.337
phdCleav (di-Nucleotide pattern)	8	0.603	0.721	0.662	0.326	0.656	0.670	0.663	0.326
	10	0.680	0.723	0.702	0.404	0.611	0.672	0.642	0.284
	12	0.678	0.731	0.705	0.410	0.603	0.705	0.654	0.309
	14	0.650	0.717	0.683	0.367	0.599	0.721	0.660	0.322
phdCleav (tri-Nucleotide pattern)	8	0.405	0.841	0.623	0.274	0.365	0.851	0.608	0.247
	10	0.346	0.882	0.614	0.270	0.330	0.868	0.599	0.234
	12	0.377	0.872	0.624	0.286	0.332	0.870	0.601	0.239
	14	0.391	0.864	0.627	0.289	0.334	0.886	0.610	0.264
phdCleav (binary pattern)	8	0.682	0.770	0.726	0.454	0.741	0.790	0.766	0.532
	10	0.725	0.815	0.770	0.542	0.743	0.811	0.777	0.555
	12	0.768	0.825	0.796	0.594	0.766	0.829	0.797	0.596
	14	0.754	0.833	0.793	0.588	0.794	0.831	0.813	0.626
phdCleav (extended binary pattern)	8	0.707	0.766	0.736	0.473	0.760	0.790	0.775	0.550
	10	0.745	0.811	0.778	0.557	0.758	0.825	0.791	0.584
	12	0.788	0.835	0.812	0.624	0.782	0.829	0.805	0.612
	14	0.780	0.839	0.810	0.620	0.798	0.849	0.824	0.648
LBSizeCleav (k=1)	8	0.609	0.837	0.723	0.458	0.749	0.833	0.791	0.585
	10	0.678	0.837	0.758	0.522	0.737	0.839	0.788	0.579
	12	0.747	0.839	0.793	0.589	0.800	0.853	0.827	0.655
	14	0.760	0.837	0.798	0.599	0.821	0.843	0.832	0.664
LBSizeCleav (k=2)	8	0.623	0.827	0.725	0.460	0.760	0.829	0.794	0.590
	10	0.686	0.835	0.761	0.527	0.772	0.839	0.805	0.612
	12	0.752	0.823	0.787	0.576	0.794	0.855	0.825	0.651
	14	0.752	0.827	0.789	0.580	0.825	0.853	0.839	0.678
LBSizeCleav (k=3)	8	0.621	0.827	0.724	0.458	0.756	0.835	0.795	0.593
	10	0.686	0.829	0.758	0.521	0.776	0.839	0.808	0.616
	12	0.758	0.823	0.790	0.582	0.794	0.849	0.822	0.645
	14	0.760	0.829	0.794	0.590	0.827	0.847	0.837	0.674
LBSizeCleav (k=4)	8	0.633	0.809	0.721	0.449	0.752	0.833	0.792	0.586
	10	0.709	0.833	0.771	0.546	0.782	0.839	0.811	0.622
	12	0.764	0.827	0.795	0.592	0.800	0.847	0.824	0.648
	14	0.758	0.827	0.792	0.586	0.823	0.857	0.840	0.681
LBSizeCleav (k=5)	8	0.640	0.817	0.728	0.464	0.756	0.831	0.793	0.588
	10	0.717	0.829	0.773	0.549	0.774	0.831	0.802	0.606
	12	0.770	0.833	0.801	0.604	0.798	0.853	0.826	0.653
	14	0.764	0.833	0.798	0.598	0.829	0.855	0.842	0.685

## Sheet: Quikfold structure
Method	Window Size	5p-arm				3p-arm
		sn	sp	acc	mcc	sn	sp	acc	mcc
DeepMirCut (bpRNA)	-	0.44	0.971	0.706	0.486	0.521	0.978	0.749	0.561
ensembleDeepMirCut (bpRNA)	-	0.542	0.98	0.761	0.58	0.613	0.99	0.801	0.651
phdCleav (mono-Nucleotide pattern)	8	0.637	0.719	0.678	0.358	0.434	0.678	0.556	0.116
	10	0.703	0.754	0.728	0.457	0.517	0.548	0.533	0.065
	12	0.711	0.788	0.749	0.500	0.554	0.619	0.587	0.173
	14	0.721	0.817	0.769	0.540	0.650	0.621	0.635	0.271
phdCleav (di-Nucleotide pattern)	8	0.619	0.749	0.684	0.372	0.562	0.617	0.590	0.179
	10	0.648	0.831	0.739	0.487	0.585	0.513	0.549	0.098
	12	0.703	0.851	0.777	0.560	0.477	0.660	0.568	0.139
	14	0.695	0.876	0.785	0.580	0.556	0.721	0.638	0.281
phdCleav (tri-Nucleotide pattern)	8	0.342	0.953	0.648	0.373	0.228	0.864	0.546	0.119
	10	0.436	0.965	0.701	0.473	0.281	0.819	0.550	0.118
	12	0.420	0.978	0.699	0.479	0.024	0.994	0.509	0.075
	14	0.556	0.961	0.759	0.566	0.008	0.998	0.503	0.043
phdCleav (binary pattern)	8	0.692	0.815	0.754	0.511	0.688	0.786	0.737	0.477
	10	0.780	0.876	0.828	0.659	0.723	0.798	0.761	0.523
	12	0.756	0.884	0.820	0.645	0.745	0.813	0.779	0.559
	14	0.764	0.878	0.821	0.646	0.815	0.843	0.829	0.658
phdCleav (extended binary pattern)	8	0.690	0.819	0.755	0.513	0.690	0.790	0.740	0.483
	10	0.776	0.876	0.826	0.655	0.717	0.798	0.758	0.517
	12	0.762	0.888	0.825	0.655	0.741	0.811	0.776	0.553
	14	0.764	0.878	0.821	0.646	0.807	0.845	0.826	0.652
LBSizeCleav (k=1)	8	0.662	0.937	0.799	0.623	0.599	0.743	0.671	0.346
	10	0.739	0.929	0.834	0.680	0.666	0.837	0.752	0.511
	12	0.756	0.937	0.846	0.704	0.686	0.886	0.786	0.584
	14	0.798	0.929	0.864	0.733	0.737	0.900	0.819	0.646
LBSizeCleav (k=2)	8	0.666	0.941	0.803	0.631	0.599	0.774	0.686	0.379
	10	0.749	0.927	0.838	0.687	0.658	0.849	0.754	0.517
	12	0.804	0.921	0.863	0.730	0.703	0.900	0.801	0.615
	14	0.823	0.919	0.871	0.745	0.727	0.921	0.824	0.660
LBSizeCleav (k=3)	8	0.672	0.939	0.805	0.634	0.599	0.770	0.684	0.374
	10	0.754	0.925	0.839	0.688	0.662	0.859	0.761	0.532
	12	0.807	0.912	0.859	0.723	0.731	0.886	0.809	0.625
	14	0.823	0.912	0.868	0.738	0.707	0.923	0.815	0.645
LBSizeCleav (k=4)	8	0.672	0.939	0.805	0.634	0.615	0.790	0.703	0.412
	10	0.756	0.925	0.840	0.690	0.658	0.853	0.756	0.521
	12	0.807	0.912	0.859	0.723	0.727	0.894	0.811	0.630
	14	0.829	0.914	0.872	0.746	0.713	0.921	0.817	0.648
LBSizeCleav (k=5)	8	0.672	0.939	0.805	0.634	0.605	0.794	0.700	0.407
	10	0.754	0.925	0.839	0.688	0.658	0.862	0.760	0.530
	12	0.809	0.910	0.859	0.723	0.721	0.882	0.801	0.611
	14	0.829	0.914	0.872	0.746	0.701	0.916	0.809	0.632
